# Supplementary material for: Primary T‐cell‐based delivery platform for in vivo synthesis of engineered proteins
Source: Bioeng Transl Med. 2023 Oct 7;9(1):e10605. doi: 10.1002/btm2.10605 (PMC10771566; doi:10.1002/btm2.10605)
Supplement: Supplementary file 2 — Data S1: Supporting information. [file BTM2-9-e10605-s001.xlsx]

## Sheet: Fig 2A
				24hr			48hr
				N1	N2	N3	N1	N2	N3
			Unstimulated	4.36	4.25	9.29	6.33	16.1	16
			PMA/Io	78.5	81.5	75.5	41.8	55.6	59.6
			1:1	44.2	31.4	33.2	35.9	20.1	24.5
			1:2	30.7	26.9	30.1	16.4	14.4	23.4
			1:3	27.7	25.3	27.8	14.2	13.3	22.7

## Sheet: Fig 2B
				24hr			48hr
				N1	N2	N3	N1	N2	N3
			Unstimulated	0.07	0.07	0.09	0.14	0.13	0.15
			PMA/Io	16.1	12.8	6.27	54.1	39.8	26.4
			1:1	38.1	59.2	43.2	46.4	68.7	46.7
			1:2	61.7	64.6	45.6	75	74.5	44.9
			1:3	64.5	65.4	46.6	77.2	74.7	44.9

## Sheet: Fig 2C
				24hr			48hr
				N1	N2	N3	N1	N2	N3
			Unstimulated	0.12	0.18	0.06	0	0.04	0.02
			PMA/Io	0.08	0.05	0.18	0.068	0.077	0.53
			1:1	1.79	2.03	5.68	6.44	7.29	18.6
			1:2	0.81	2.23	7.05	4.59	8.15	20.7
			1:3	0.89	2.72	7.14	4.89	8.43	21.6

## Sheet: Fig 2D
			% CAR positivity			% Viability
			N1	N2	N3	N1	N2	N3
		Untransduced	0	0	0	99.9	82.7	99.1
		Unstimulated	15.1	12	15	87	86.8	88
		PMA/Io	45	40.8	37.1	59	57.9	58.8
		CD3/28 Beads	42	42.3	42	77.5	72	71.5

## Sheet: Fig 2E
			% CAR positivity				% Viability
			N1	N2	N3	N4	N1	N2	N3	N4
		5.6 kb	79.7	71.1	48.5	51.9	89.1	95	95.4	94.9
		7.2 kb	49	38.1	23.4	24.9	90.1	95.6	94.9	95.7

## Sheet: Fig 2F
				% CAR positivity				% Viability
				N1	N2	N3	N4	N1	N2	N3	N4
			RD114/Retronectin	45.6	45.3	29.9	27.6	93.4	94.1	95.6	95.4
			VSVg/Polybrene	49.8	38.1	23.4	24.9	90.1	95.6	94.9	95.7

## Sheet: Fig 2G
			% CAR positivity			% Viability
			N1	N2	N3	N1	N2	N3
		Spinoculation	29.8	43.9	21.9	42.8	49.9	40
		Drop	64.2	63.1	53.7	50.5	63.8	64.7
		Simple addition	76.7	40.2	43.7	4.44	13.3	7.19

## Sheet: Fig 3A
	Days	2e6cell/ml	1e6cell/ml	0.5e6cell/ml	0.25e6cell/ml
	0	1	1	1	1
	3	1.56	1.65	2.6	3.54
	5	1.2	2.45	3.5	5.2
	7	1.075	2.5	5.2	12.6
	10	0.7	4.8	24	21.4
	12	1.12	6.25	24.8	26
	14	1.14	16.05	45	43.2

## Sheet: Fig 3B
		Days	No Treatment	2	7	15	2 + 7	2 + 15	7 + 15	2 + 7 + 15
		0	2	2	2	2	2	2	2	2
		3	3.38	3.02	3.1	3.3	2.8	3.1	2.8	3.3
		5	2.2	4.9	3.3	4.2	3.9	3.8	5.1	4.1
		7	2	8	4	4.2	7.1	6.7	6.4	6.3
		10	0.74	20.4	4.4	12	21.6	18.2	18.8	25.6
		12	0.576	35.8	6.4	22.8	43.4	46.6	34.6	43.2
		14	0.54	100	11.4	71.8	81.9	79.3	93.2	108

## Sheet: Fig 3C
	CD8+ Day 14								CD8+ Day 7								CD4+ Day 7								CD4+ Day 14
	Untransduced	IL2	IL7	IL15	IL2/IL7	IL2/IL15	IL7/IL15	IL2/IL7/IL15	Untransduced	IL2	IL7	IL15	IL2/IL7	IL2/IL15	IL7/IL15	IL2/IL7/IL15	Untransduced	IL2	IL7	IL15	IL2/IL7	IL2/IL15	IL7/IL15	IL2/IL7/IL15	Untransduced	IL2	IL7	IL15	IL2/IL7	IL2/IL15	IL7/IL15	IL2/IL7/IL15
TNaive (CD45RA+/CCR7+)	29.1	40.3	45.9	45.4	42.5	43.2	41.59	43.8	41.1	58.62	48.2	59.32	55.15	59	61.2	59.6	25.06	49.6	37.9	46.2	49.7	48.4	51.17	49.9	21.6	21.92	36.5	23	21.8	21.9	21.1	23.71
TCM (CD45RA-/CCR7+)	21.6	4.34	14.1	3.56	4.14	4.5	3.45	3.72	52.7	36.83	46.3	36.33	40.51	36.5	34.7	35.8	64.4	42.53	56.03	44.8	43	43.2	40.9	41.5	42.6	6.28	21	5.67	5.5	6.3	4.18	4.19
TEM (CD45RA-/CCR7-)	11.4	2.56	4.5	2.13	2.22	2.1	2.36	1.88	4.73	3.18	3.62	2.65	3.35	3.13	3.1	3.3	8.64	2.92	3.12	3.4	2.86	3.2	2.86	2.75	14.3	12.8	8.8	11.43	13.4	11.8	9.82	9.5
TEMRA (CD45RA+/CCR7-)	37.9	52.8	35.5	48.91	51.14	50.2	52.6	50.6	1.47	1.37	1.88	1.7	0.99	1.37	1	1.3	1.9	4.95	2.95	5.6	4.44	5.2	5.07	5.85	21.4	59	33.7	59.9	59.3	60	64.9	62.6

[truncated: 16 more sheets: Fig 3D, Fig 3E, Fig 4A, Fig 4B, Fig 4C, Fig 4F, Fig S3A, Fig S3B, Fig S3C, Fig S3D, Fig S4A, Fig S4B, Fig S5, Fig S6A, Fig S6B, Fig S6C]
